# Supplementary material for: A Combination of Glutaminase Inhibitor 968 and PD-L1 Blockade Boosts the Immune Response against Ovarian Cancer
Source: Biomolecules. 2021 Nov 23;11(12):1749. doi: 10.3390/biom11121749 (PMC8698585; doi:10.3390/biom11121749)
Supplement: Supplementary file 1 [file biomolecules-11-01749-s001.zip]

Archive with 1 entries (1 files):
- biomolecules-1351073-supplementary.pdf
